# Supplementary material for: Measuring impact: a cross-sectional multi-stage cluster survey to assess the attainment of durable solutions in post-tsunami Aceh, Indonesia
Source: BMC Public Health. 2014 Nov 17;14:1168. doi: 10.1186/1471-2458-14-1168 (PMC4239382; doi:10.1186/1471-2458-14-1168)
Supplement: Supplementary file 1 — Additional file 1: Predictors of Receipt of Livelihood Assistance at Different Stages of the Recovery Cycle. (XLS 29 KB) [file 12889_2014_7243_MOESM1_ESM.xls]

## Sheet: Sheet1
Supplementary Table 1
Predictors of Receipt of Livelihood Assistance at Different Stages of the Recovery Cycle
	By 1-2 Months		By 1 Year		Between 1-6 Years
	OR (95% CI)	P	OR (95% CI)	P	OR (95% CI)	P
Household Size 2004	0.942 (0.816-1.087)	0.399	1.000 (0.919-1.089)	0.999	0.924 (0.750-1.139)	0.445
Head of Household Employed 2004	0.417 (0.101-1.728)	0.216	0.457 (0.040-5.272)	0.515	*	*
Home Owned 2004	1.552 (0.566-4.255)	0.377	1.597 (0.596-4.282)	0.336	*	*
Total Income 2004 (per $10 USD)	0.987 (0.961-1.014)	0.34	1.024 (1.003-1.046)	0.027	0.984 (0.953-1.015)	0.282
Level of Tsunami Damage
No Damage	REF		REF		REF
Minor Damage (Habitable)	0.865 (0.184-4.073)	0.848	1.199 (0.312-4.615)	0.783	0.429 (0.119-1.548)	0.186
Major Damage (Uninhabitable)	1.318 (0.274-6.345)	0.719	2.667 (0.720-9.872)	0.135	0.484 (0.044-5.133)	0.523
Completely Destroyed	0.157 (0.034-0.724)	0.02	1.368 (0.387-4.840)	0.613	0.095 (0.007-1.264)	0.073
Tsunami Deaths in Household	0.933 (0.752-1.157)	0.512	0.925 (0.772-1.107)	0.379	1.279 (0.939-1.744)	0.114
Total Duration of Displacement	1.007 (0.981-1.034)	0.59	1.010 (0.988-1.033)	0.379	1.006 (0.968-1.044)	0.76
Ever in a Barrack	1.391 (0.920-2.103)	0.112	1.521 (1.110-2.084)	0.011	1.362 (0.467-4.033)	0.55
Ever in a Host Family	0.622 (0.350-1.106)	0.102	0.969 (0.629-1.491)	0.881	2.440 (0.987-6.033)	0.053
Living in Same Village	0.870 (0.388-1.951)	0.724	2.159 (0.851-5.430)	0.101	*	*
*Binary variables where 0 predicts failure perfectly
